# Supplementary material for: A chromosome level reference genome of Diviner’s sage (Salvia divinorum) provides insight into salvinorin A biosynthesis
Source: BMC Plant Biol. 2024 Oct 1;24:914. doi: 10.1186/s12870-024-05633-0 (PMC11443658; doi:10.1186/s12870-024-05633-0)
Supplement: Supplementary file 3 — Supplementary Material 3. [file 12870_2024_5633_MOESM3_ESM.xlsx]

## Sheet: Sheet2
Supplementary Data Set 2
Putative cytochrome P450 (CYP450) genes in the Salvia divinorum genome. Identification was based on amino acid similarity to previously identified plant CYP450 sequences (see Methods for complete details). Yellow highlighting indicates genes that did not group with an established clan in a neighbor-joining tree of known cytochrome P450 sequences (Supplemental Figure 6) and may therefore be miscla…
query_id	subject_id	percent_identity	alignment_length	mismatches	gap_opens	query_start	query_end	subject_start	subject_end	evalue	bit_score	subject_id_detailed
S_divinorum_g15228.t1	CYP51G	89.162	489	53	0	1	489	1	489	0	895	CYP51G
S_divinorum_g18790.t1	CYP51G	76.569	478	85	1	5	455	12	489	0	729	CYP51G
S_divinorum_g24424.t1	CYP701A	80.078	512	98	2	1	509	1	511	0	849	CYP701A
S_divinorum_g7333.t1	CYP701A	66.88	468	155	0	44	511	40	507	0	678	CYP701A
S_divinorum_g23178.t1	CYP703A	82.625	518	84	2	13	525	1	517	0	884	CYP703A
S_divinorum_g19036.t1	CYP704A	66.316	95	31	1	1	95	319	412	1.26e-37	132	CYP704A
S_divinorum_g19037.t1	CYP704A	80	15	3	0	2	16	94	108	0.26	30.4	CYP704A
S_divinorum_g20760.t1	CYP704A	68.487	238	75	0	1	238	1	238	6.29e-121	352	CYP704A
S_divinorum_g20761.t1	CYP704A	74.79	238	60	0	8	245	270	507	1.32e-135	390	CYP704A
S_divinorum_g23424.t1	CYP704A	71.811	486	133	3	7	490	1	484	0	733	CYP704A
S_divinorum_g32067.t1	CYP704A	76.863	510	109	4	1	503	1	508	0	810	CYP704A
S_divinorum_g7981.t1	CYP704A	58.246	479	146	4	46	471	47	524	0	561	CYP704A
S_divinorum_g19258.t1	CYP704B	80.859	512	91	2	1	505	1	512	0	868	CYP704B
S_divinorum_g10278.t1	CYP706C	71.756	524	131	4	4	519	9	523	0	723	CYP706C
S_divinorum_g16138.t1	CYP706C	52.048	415	152	5	26	398	30	439	8.55e-144	418	CYP706C
S_divinorum_g16140.t1	CYP706G	60.173	231	87	2	277	503	145	374	5.15e-99	302	CYP706G
S_divinorum_g13697.t1	CYP707A	78.649	459	94	1	10	464	10	468	0	764	CYP707A
S_divinorum_g25166.t1	CYP707A	71.002	469	132	3	1	468	1	466	0	706	CYP707A
S_divinorum_g31246.t1	CYP707A	76.059	472	107	3	9	477	10	478	0	765	CYP707A
S_divinorum_g32790.t1	CYP707A	82.796	465	75	2	3	463	4	467	0	816	CYP707A
S_divinorum_g891.t1	CYP707A	75.647	464	107	3	1	460	1	462	0	751	CYP707A
S_divinorum_g9335.t1	CYP707A	69.615	441	127	3	24	460	57	494	0	640	CYP707A
S_divinorum_g13593.t1	CYP71	57.724	369	141	3	7	371	15	372	2.57e-154	443	CYP71
S_divinorum_g13594.t1	CYP71	75.238	105	26	0	1	105	391	495	1.33e-53	173	CYP71
S_divinorum_g26574.t1	CYP71	58.17	459	185	6	40	493	18	474	0	531	CYP71
S_divinorum_g3850.t1	CYP71	56.448	411	160	5	42	433	44	454	5.42e-156	451	CYP71
S_divinorum_g5318.t1	CYP710A	77.2	500	108	4	1	499	1	495	0	804	CYP710A
S_divinorum_g13404.t1	CYP711A	74.755	511	121	2	13	518	5	512	0	791	CYP711A
S_divinorum_g13405.t1	CYP711A	77.734	512	102	3	10	513	5	512	0	811	CYP711A
S_divinorum_g9574.t1	CYP711A	67.829	516	159	4	16	527	1	513	0	726	CYP711A
S_divinorum_g7644.t1	CYP714A	74.095	525	112	6	24	524	29	553	0	797	CYP714A
S_divinorum_g12831.t1	CYP714E	57.831	83	34	1	292	374	1	82	3.32e-24	102	CYP714E
S_divinorum_g24122.t1	CYP714E	72.973	185	50	0	295	479	1	185	1.92e-96	300	CYP714E
S_divinorum_g24123.t1	CYP714E	71.892	185	52	0	295	479	1	185	1.55e-97	303	CYP714E
S_divinorum_g4834.t1	CYP714E	71.698	530	143	2	1	523	1	530	0	788	CYP714E
S_divinorum_g9375.t1	CYP714E	75.135	185	46	0	295	479	1	185	9.51e-102	314	CYP714E
S_divinorum_g16653.t1	CYP714G	70.817	514	143	3	1	507	1	514	0	788	CYP714G
S_divinorum_g32019.t1	CYP715A	76.526	426	92	4	100	520	88	510	0	645	CYP715A
S_divinorum_g21201.t1	CYP716A	67.296	159	52	0	270	428	140	298	5.03e-74	232	CYP716A
S_divinorum_g21204.t1	CYP716A	85.495	455	62	1	23	473	22	476	0	807	CYP716A
S_divinorum_g26050.t1	CYP716A	79.661	472	94	2	4	473	5	476	0	789	CYP716A
S_divinorum_g34100.t1	CYP716A	60.129	311	123	1	21	330	21	331	5.63e-138	398	CYP716A
S_divinorum_g34101.t1	CYP716A	61.875	160	61	0	311	470	103	262	5.41e-68	217	CYP716A
S_divinorum_g34102.t1	CYP716A	62.805	164	60	1	314	476	99	262	3.3e-69	220	CYP716A
S_divinorum_g34103.t1	CYP716A	60.976	164	63	1	314	476	99	262	2.74e-67	215	CYP716A
S_divinorum_g34104.t1	CYP716A	67.325	456	148	1	22	476	22	477	0	672	CYP716A
S_divinorum_g34105.t1	CYP716A	69.375	160	49	0	315	474	103	262	5.8e-80	248	CYP716A
S_divinorum_g34108.t1	CYP716A	78.125	160	35	0	1	160	318	477	5.51e-94	279	CYP716A
S_divinorum_g34109.t2	CYP716A	70.083	361	103	2	1	358	119	477	0	536	CYP716A
S_divinorum_g34111.t1	CYP716A	65.714	455	154	2	22	475	22	475	0	659	CYP716A
S_divinorum_g34112.t1	CYP716A	79.286	140	29	0	1	140	338	477	1e-81	246	CYP716A
S_divinorum_g34113.t1	CYP716A	59.532	299	117	3	25	320	22	319	7.36e-127	370	CYP716A
S_divinorum_g33378.t1	CYP716A	84.342	479	73	2	1	479	1	477	0	865	CYP716A58
S_divinorum_g3689.t1	CYP716A	86.639	479	62	2	1	479	1	477	0	881	CYP716A58
S_divinorum_g16501.t1	CYP716A	87.164	483	56	2	1	478	1	482	0	879	CYP716A64
S_divinorum_g34460.t1	CYP716A	87.785	483	53	2	1	478	1	482	0	884	CYP716A64
S_divinorum_g3140.t1	CYP716C	79.792	480	90	4	1	473	1	480	0	786	CYP716C
S_divinorum_g11059.t1	CYP716D	67.727	220	71	0	23	242	25	244	3.91e-107	321	CYP716D
S_divinorum_g21367.t1	CYP716D	70.244	205	61	0	24	228	28	232	4.22e-107	321	CYP716D
S_divinorum_g5522.t1	CYP718A	75.372	471	109	3	14	478	17	486	0	734	CYP718A
S_divinorum_g26576.t1	CYP71A	60.784	204	76	3	41	242	222	423	1.33e-85	259	CYP71A
S_divinorum_g31337.t1	CYP71A	62	500	179	7	6	499	1	495	0	617	CYP71A
S_divinorum_g3846.t1	CYP71A	66.331	496	156	6	6	493	3	495	0	660	CYP71A
S_divinorum_g26568.t1	CYP71AH	62.212	434	154	5	1	425	66	498	0	524	CYP71AH
S_divinorum_g26564.t2	CYP71AH	61.915	470	167	6	25	483	18	486	0	590	CYP71AH9
S_divinorum_g26565.t1	CYP71AH	62.712	472	164	6	32	492	18	488	0	605	CYP71AH9
S_divinorum_g26566.t1	CYP71AH	59.958	472	178	6	32	493	18	488	0	580	CYP71AH9
S_divinorum_g26567.t1	CYP71AH	61.61	323	115	5	1	315	164	485	1.21e-138	400	CYP71AH9
S_divinorum_g26569.t1	CYP71AH	61.864	472	164	6	32	488	18	488	0	591	CYP71AH9
S_divinorum_g26570.t1	CYP71AH	61.915	470	167	6	30	488	17	485	0	588	CYP71AH9
S_divinorum_g26571.t1	CYP71AH	59.787	470	179	5	24	484	17	485	0	587	CYP71AH9
S_divinorum_g26572.t1	CYP71AH	60.381	472	178	4	32	495	18	488	0	586	CYP71AH9
S_divinorum_g3844.t1	CYP71AN	62.5	24	9	0	303	326	412	435	0.000255	41.2	CYP71AN
S_divinorum_g3831.t1	CYP71AR	66.102	118	40	0	40	157	52	169	5.83e-50	164	CYP71AR
S_divinorum_g3835.t1	CYP71AR	68.595	121	38	0	43	163	52	172	1.08e-55	180	CYP71AR
S_divinorum_g3928.t1	CYP71AR	56.354	181	73	2	13	192	296	471	8.11e-63	201	CYP71AR
S_divinorum_g14473.t1	CYP71AT	55.66	212	88	1	13	224	11	216	2.9e-79	244	CYP71AT
S_divinorum_g14474.t1	CYP71AT	63.71	124	45	0	59	182	85	208	1.27e-58	181	CYP71AT
S_divinorum_g15031.t1	CYP71AT	63.687	179	56	3	1	178	279	449	1.07e-73	228	CYP71AT
S_divinorum_g15056.t1	CYP71AT	58.763	485	179	8	18	491	22	496	0	554	CYP71AT
S_divinorum_g16686.t1	CYP71AT	69.231	52	16	0	66	117	438	489	8.22e-17	78.2	CYP71AT
S_divinorum_g28622.t1	CYP71AT	65.672	469	150	3	41	504	45	507	0	645	CYP71AT
S_divinorum_g28624.t1	CYP71AT	62.264	53	20	0	78	130	438	490	1.38e-13	71.2	CYP71AT
S_divinorum_g28625.t1	CYP71AT	70.29	138	41	0	1	138	368	505	6.47e-71	219	CYP71AT
S_divinorum_g28626.t1	CYP71AT	69.231	52	16	0	76	127	438	489	6.56e-16	77	CYP71AT
S_divinorum_g3166.t1	CYP71AT	54.545	55	21	1	77	127	438	492	1.8e-12	67.8	CYP71AT
S_divinorum_g32220.t1	CYP71AT	61.29	186	67	3	1	182	306	490	4.45e-76	234	CYP71AT
S_divinorum_g32221.t1	CYP71AT	47.442	215	108	3	1	214	64	274	2.61e-60	194	CYP71AT
S_divinorum_g33390.t1	CYP71AT	65.336	476	154	5	18	483	27	501	0	648	CYP71AT
S_divinorum_g33586.t1	CYP71AT	57.29	487	161	8	20	470	21	496	0	545	CYP71AT
S_divinorum_g3710.t1	CYP71AT	69.186	172	51	2	1	171	339	509	1.63e-82	251	CYP71AT
S_divinorum_g3711.t1	CYP71AT	51.389	72	35	0	123	194	203	274	7.73e-20	84.7	CYP71AT
S_divinorum_g3922.t1	CYP71AT	54.717	53	20	1	74	122	438	490	1.8e-11	64.7	CYP71AT
S_divinorum_g5131.t1	CYP71AT	69.231	52	16	0	78	129	438	489	1.8e-15	77.4	CYP71AT
S_divinorum_g6609.t1	CYP71AT	62.264	53	20	0	78	130	438	490	8.89e-14	72	CYP71AT
S_divinorum_g9816.t1	CYP71AT	69.231	52	16	0	78	129	438	489	4.89e-15	75.9	CYP71AT
S_divinorum_g22001.t1	CYP71AU	57.298	459	181	6	38	484	48	503	0	517	CYP71AU
S_divinorum_g26575.t1	CYP71AU	64.894	188	66	0	40	227	58	245	1.09e-86	264	CYP71AU
S_divinorum_g26578.t1	CYP71AU	61.404	456	165	4	41	485	58	513	0	595	CYP71AU
S_divinorum_g26579.t1	CYP71AU	60.645	310	112	4	41	340	58	367	1.87e-131	383	CYP71AU
S_divinorum_g31331.t1	CYP71AU	59.566	507	179	10	1	484	1	504	0	590	CYP71AU
S_divinorum_g31335.t1	CYP71AU	62.264	477	170	6	30	499	33	506	0	602	CYP71AU
S_divinorum_g31336.t1	CYP71AU	61.176	510	179	9	1	495	1	506	0	605	CYP71AU
S_divinorum_g3829.t1	CYP71AU	53.14	207	92	3	11	213	11	216	2.79e-70	221	CYP71AU
S_divinorum_g3830.t1	CYP71AU	68.919	148	46	0	3	150	355	502	2.34e-74	229	CYP71AU
S_divinorum_g3833.t1	CYP71AU	60.721	499	191	2	1	494	1	499	0	640	CYP71AU
S_divinorum_g3834.t1	CYP71AU	60.279	501	194	2	1	496	1	501	0	634	CYP71AU
S_divinorum_g3837.t1	CYP71AU	61	200	78	0	121	320	189	388	2.56e-91	276	CYP71AU
S_divinorum_g3839.t1	CYP71AU	59.559	136	55	0	1	136	302	437	1.08e-55	179	CYP71AU
S_divinorum_g3840.t1	CYP71AU	59.5	200	76	1	54	248	189	388	2.91e-83	253	CYP71AU
S_divinorum_g3841.t1	CYP71AU	58.283	501	199	3	1	491	1	501	0	600	CYP71AU
S_divinorum_g3843.t1	CYP71AU	57.283	508	204	4	1	501	1	502	0	611	CYP71AU
S_divinorum_g3845.t1	CYP71AU	69.231	143	44	0	3	145	355	497	5.15e-71	220	CYP71AU
S_divinorum_g3926.t1	CYP71AU	67.969	128	40	1	22	148	18	145	5.52e-52	182	CYP71AU
S_divinorum_g3927.t1	CYP71AU	62.346	486	166	8	22	494	25	506	0	602	CYP71AU
S_divinorum_g26580.t1	CYP71AU4	57.883	463	179	5	44	497	46	501	0	534	CYP71AU4
S_divinorum_g27235.t1	CYP71B	53.908	499	216	6	11	497	10	506	0	525	CYP71B
S_divinorum_g27239.t1	CYP71B	53.32	497	220	6	12	497	11	506	7.6e-179	510	CYP71B
S_divinorum_g27240.t1	CYP71B	51.606	498	231	5	11	499	10	506	4.39e-179	511	CYP71B
S_divinorum_g12088.t1	CYP71BE	67.6	250	76	3	187	431	199	448	1.13e-112	337	CYP71BE
S_divinorum_g12089.t1	CYP71BE	59.138	487	184	5	22	494	21	506	0	577	CYP71BE
S_divinorum_g13588.t1	CYP71BE	53.057	507	222	8	1	499	1	499	1.53e-172	494	CYP71BE
S_divinorum_g13592.t1	CYP71BE	52.391	481	214	7	28	495	26	504	3.54e-173	496	CYP71BE
S_divinorum_g19946.t1	CYP71BE	56.914	499	206	5	11	501	10	507	0	580	CYP71BE
S_divinorum_g19947.t1	CYP71BE	56.71	462	191	4	39	492	39	499	1.3e-177	507	CYP71BE
S_divinorum_g19948.t1	CYP71BE	56.048	496	213	3	10	501	8	502	0	540	CYP71BE
S_divinorum_g19949.t2	CYP71BE	55.179	502	218	4	6	502	3	502	0	550	CYP71BE
S_divinorum_g27230.t1	CYP71BE	49.412	170	54	1	173	310	150	319	2.52e-58	189	CYP71BE
S_divinorum_g27231.t1	CYP71BE	54.095	464	202	4	41	494	41	503	4.2e-178	509	CYP71BE
S_divinorum_g27232.t1	CYP71BE	52.903	465	208	5	39	494	40	502	1.46e-175	502	CYP71BE
S_divinorum_g27236.t1	CYP71BE	54.506	466	200	6	39	494	41	504	3.14e-177	506	CYP71BE
S_divinorum_g27237.t1	CYP71BE	52.903	465	208	5	39	493	41	504	2.67e-175	501	CYP71BE
S_divinorum_g27238.t1	CYP71BE	63.889	36	12	1	39	74	45	79	2.36e-07	49.3	CYP71BE
S_divinorum_g27965.t1	CYP71BE	67	100	33	0	95	194	392	491	1.42e-44	153	CYP71BE
S_divinorum_g32875.t1	CYP71BE	46.591	440	206	7	1	420	73	503	1.38e-126	374	CYP71BE6
S_divinorum_g26577.t1	CYP71BF	55.748	461	197	4	39	496	47	503	3.53e-173	496	CYP71BF
S_divinorum_g3832.t1	CYP71BF	49.216	319	113	6	1	272	189	505	7.44e-95	287	CYP71BF
S_divinorum_g3838.t1	CYP71BF	75	52	13	0	37	88	46	97	2.18e-21	85.1	CYP71BF
S_divinorum_g11183.t1	CYP71D	55.336	506	215	6	7	504	10	512	0	564	CYP71D
S_divinorum_g11184.t1	CYP71D	58.088	272	108	3	1	267	242	512	1.42e-110	327	CYP71D
S_divinorum_g11188.t1	CYP71D	58.753	497	187	5	7	487	10	504	0	587	CYP71D
S_divinorum_g11479.t1	CYP71D	59.642	503	191	7	10	503	13	512	0	605	CYP71D
S_divinorum_g11480.t1	CYP71D	54.832	507	211	7	6	498	10	512	0	570	CYP71D
S_divinorum_g11482.t1	CYP71D	58.661	508	191	6	4	495	8	512	0	592	CYP71D
S_divinorum_g11484.t2	CYP71D	59.2	250	96	3	1	245	264	512	1.61e-102	305	CYP71D
S_divinorum_g11489.t1	CYP71D	57.31	513	201	7	26	523	3	512	0	585	CYP71D
S_divinorum_g13165.t1	CYP71D	57.055	489	194	6	25	497	25	513	0	574	CYP71D
S_divinorum_g13561.t1	CYP71D	62.963	513	184	5	5	514	3	512	0	694	CYP71D
S_divinorum_g19945.t1	CYP71D	52.394	355	165	3	19	370	36	389	5.52e-117	347	CYP71D
S_divinorum_g19950.t1	CYP71D	53.669	477	203	6	41	500	38	513	5.8e-174	498	CYP71D
S_divinorum_g20317.t1	CYP71D	53.04	477	190	5	38	481	38	513	7.3e-174	497	CYP71D
S_divinorum_g21320.t1	CYP71D	57.853	503	191	6	12	496	13	512	0	597	CYP71D
S_divinorum_g21859.t1	CYP71D	60.118	509	192	6	9	512	10	512	0	629	CYP71D
S_divinorum_g27234.t1	CYP71D	54.412	476	203	3	39	500	38	513	0	534	CYP71D
S_divinorum_g27944.t1	CYP71D	56.18	178	73	2	5	180	59	233	7.67e-62	205	CYP71D
S_divinorum_g30167.t1	CYP71D	54.66	397	139	7	23	378	25	421	9.67e-142	411	CYP71D
S_divinorum_g30168.t1	CYP71D	66.667	18	6	0	2	19	56	73	0.000123	37	CYP71D
S_divinorum_g30169.t1	CYP71D	59.298	484	182	7	33	504	35	515	0	587	CYP71D
S_divinorum_g32894.t1	CYP71D	62.695	512	185	5	7	515	4	512	0	687	CYP71D
S_divinorum_g27233.t1	CYP71D	51.544	421	183	4	2	402	53	472	1.15e-141	412	CYP71D124
S_divinorum_g32873.t1	CYP71D	54.582	491	211	5	13	492	16	505	0	516	CYP71D124
S_divinorum_g13543.t1	CYP71D	65.743	505	166	4	1	498	1	505	0	664	CYP71D344
S_divinorum_g13544.t1	CYP71D	68.938	499	151	3	5	500	9	506	0	692	CYP71D344
S_divinorum_g32918.t1	CYP71D	59.219	461	178	4	48	505	49	502	0	580	CYP71D344
S_divinorum_g11191.t1	CYP71D	67.273	55	18	0	338	392	455	509	2.36e-16	79	CYP71D345
S_divinorum_g26465.t1	CYP720A	80.384	469	86	3	16	480	13	479	0	799	CYP720A
S_divinorum_g31450.t1	CYP721A	69.86	501	144	2	7	505	4	499	0	728	CYP721A
S_divinorum_g6652.t1	CYP724A	73.305	472	120	5	2	469	3	472	0	709	CYP724A
S_divinorum_g29602.t1	CYP724A	75.115	434	105	2	1	434	43	473	0	684	CYP724A1
S_divinorum_g5539.t1	CYP724B	75.223	448	110	1	34	480	25	472	0	707	CYP724B
S_divinorum_g11924.t1	CYP728B	70.588	306	82	4	26	324	24	328	5.63e-157	446	CYP728B
S_divinorum_g11925.t1	CYP728B	76.259	139	33	0	1	139	335	473	4.17e-81	245	CYP728B
S_divinorum_g5201.t1	CYP728D	60.889	450	168	4	30	471	35	484	0	579	CYP728D
S_divinorum_g5202.t1	CYP728D	59.778	450	173	4	30	471	35	484	0	564	CYP728D
S_divinorum_g5203.t1	CYP728D	60.314	446	169	4	30	467	35	480	0	571	CYP728D
S_divinorum_g5204.t1	CYP728D	62.667	450	160	3	30	471	35	484	0	607	CYP728D
S_divinorum_g5205.t1	CYP728D	66.519	451	143	4	31	473	35	485	0	636	CYP728D
S_divinorum_g26181.t1	CYP729A	63.843	484	140	5	1	449	1	484	0	613	CYP729A
S_divinorum_g26182.t1	CYP729A	66.079	454	123	3	28	450	31	484	0	625	CYP729A
S_divinorum_g26184.t1	CYP729A	82.051	39	7	0	3	41	82	120	1.88e-15	75.1	CYP729A
S_divinorum_g10999.t1	CYP72A	67.315	514	167	1	1	514	1	513	0	725	CYP72A
S_divinorum_g11000.t1	CYP72A	64.758	227	78	2	168	393	69	294	1.59e-96	294	CYP72A
S_divinorum_g11002.t1	CYP72A	63.851	509	180	2	11	516	12	519	0	669	CYP72A
S_divinorum_g11004.t1	CYP72A	69.922	512	149	3	8	516	10	519	0	742	CYP72A
S_divinorum_g11005.t1	CYP72A	67.51	514	160	3	8	518	10	519	0	721	CYP72A
S_divinorum_g11006.t1	CYP72A	67.251	513	156	6	8	511	10	519	0	699	CYP72A
S_divinorum_g11007.t1	CYP72A	69.786	513	155	0	1	513	7	519	0	759	CYP72A
S_divinorum_g11623.t1	CYP72A	65.217	92	32	0	403	494	3	94	1.93e-36	139	CYP72A
S_divinorum_g11625.t1	CYP72A	61.957	92	35	0	406	497	3	94	2.84e-37	142	CYP72A
S_divinorum_g11635.t1	CYP72A	69.201	513	157	1	5	517	8	519	0	746	CYP72A
S_divinorum_g11636.t1	CYP72A	65.891	516	166	3	3	509	5	519	0	709	CYP72A
S_divinorum_g11637.t1	CYP72A	65.377	517	168	4	3	510	5	519	0	697	CYP72A
S_divinorum_g11638.t1	CYP72A	61.133	512	199	0	5	516	8	519	0	665	CYP72A
S_divinorum_g11639.t1	CYP72A	90.909	11	1	0	261	271	507	517	6.9	26.6	CYP72A
S_divinorum_g30602.t1	CYP72A	59.722	72	29	0	405	476	2	73	3.27e-25	107	CYP72A
S_divinorum_g30607.t1	CYP72A	61.914	512	154	2	6	476	7	518	0	660	CYP72A
S_divinorum_g30608.t1	CYP72A	67.63	519	142	4	1	504	3	510	0	716	CYP72A
S_divinorum_g6407.t2	CYP72A	70.312	64	19	0	4	67	456	519	1.37e-25	95.9	CYP72A
S_divinorum_g6408.t1	CYP72A	80	15	3	0	2	16	156	170	0.15	30	CYP72A
S_divinorum_g11001.t1	CYP72F	66.27	504	162	5	17	515	18	518	0	691	CYP72F2
S_divinorum_g11015.t1	CYP72F	64.356	505	171	6	17	513	16	519	0	680	CYP72F2
S_divinorum_g11017.t1	CYP72F	59.312	349	110	6	1	324	177	518	1.16e-139	404	CYP72F2
S_divinorum_g11018.t1	CYP72F	65.476	504	165	4	16	511	16	518	0	691	CYP72F2
S_divinorum_g11019.t1	CYP72F	67.262	504	156	4	16	511	16	518	0	723	CYP72F2
S_divinorum_g11622.t1	CYP72F	59.325	504	196	6	16	511	16	518	0	635	CYP72F2
S_divinorum_g11624.t1	CYP72F	58.071	508	205	4	16	520	16	518	0	625	CYP72F2
S_divinorum_g33854.t1	CYP733A	85.053	475	68	1	1	475	1	472	0	836	CYP733A
S_divinorum_g19489.t1	CYP734A	62.295	366	132	5	2	365	157	518	5.01e-164	468	CYP734A
S_divinorum_g19602.t1	CYP734A	77.451	510	85	5	32	515	28	533	0	806	CYP734A
S_divinorum_g7524.t1	CYP734A	80.671	507	77	4	32	518	28	533	0	832	CYP734A
S_divinorum_g1366.t1	CYP735A	82.402	483	84	1	32	514	30	511	0	856	CYP735A22
S_divinorum_g29932.t1	CYP735A	79.917	483	93	2	32	511	30	511	0	809	CYP735A22
S_divinorum_g1180.t1	CYP736A	73.653	501	117	5	1	486	1	501	0	752	CYP736A
S_divinorum_g1181.t1	CYP736A	66.329	493	163	3	1	491	1	492	0	639	CYP736A
S_divinorum_g25519.t1	CYP736A	70.325	492	142	2	1	488	1	492	0	700	CYP736A
S_divinorum_g25520.t1	CYP736A	67.763	456	141	3	39	488	37	492	0	645	CYP736A
S_divinorum_g29732.t1	CYP736A	62.8	500	183	3	4	502	5	502	0	650	CYP736A
S_divinorum_g29735.t1	CYP736A	62.874	501	137	5	1	453	1	500	0	621	CYP736A
S_divinorum_g29736.t1	CYP736A	68.433	434	132	2	1	429	69	502	0	627	CYP736A
S_divinorum_g3487.t1	CYP736A	73.32	506	124	4	1	496	1	505	0	751	CYP736A
S_divinorum_g3546.t1	CYP736A	69.636	494	148	1	1	494	1	492	0	699	CYP736A
S_divinorum_g3547.t1	CYP736A	68.421	76	22	1	1	76	1	74	1.63e-20	89.7	CYP736A
S_divinorum_g3548.t1	CYP736A	62.551	494	157	3	1	468	1	492	0	617	CYP736A
S_divinorum_g3550.t1	CYP736A	68.623	494	150	4	1	491	1	492	0	673	CYP736A
S_divinorum_g3552.t1	CYP736A	73.214	112	30	0	326	437	381	492	4.47e-44	159	CYP736A
S_divinorum_g3561.t1	CYP736A	68.056	504	151	4	1	494	1	504	0	701	CYP736A
S_divinorum_g3562.t1	CYP736A	71.968	503	135	3	1	497	1	503	0	744	CYP736A
S_divinorum_g3563.t1	CYP736A	70.949	506	136	4	1	496	1	505	0	738	CYP736A
S_divinorum_g3564.t1	CYP736A	77.778	90	20	0	2	91	416	505	5.28e-47	154	CYP736A
S_divinorum_g3565.t1	CYP736A	75.845	207	49	1	1	207	300	505	1e-116	340	CYP736A
S_divinorum_g3566.t1	CYP736A	67.808	292	88	3	1	286	1	292	3.31e-137	395	CYP736A
S_divinorum_g3567.t1	CYP736A	66.468	504	158	4	1	493	1	504	0	685	CYP736A
S_divinorum_g9593.t1	CYP736A	67.398	319	88	2	1	303	187	505	1.93e-156	445	CYP736A
S_divinorum_g3549.t1	CYP736A	66.667	27	9	0	468	494	471	497	0.002	39.3	CYP736A101
S_divinorum_g3551.t1	CYP736A	67.857	28	9	0	464	491	470	497	0.000895	40	CYP736A101
S_divinorum_g1577.t1	CYP73A	90.099	505	49	1	1	504	1	505	0	946	CYP73A
S_divinorum_g1578.t1	CYP73A	75.574	479	115	2	21	497	31	509	0	775	CYP73A
S_divinorum_g25691.t1	CYP73A	90.249	482	46	1	24	504	24	505	0	913	CYP73A
S_divinorum_g3615.t1	CYP73A	77.976	504	104	2	1	497	1	504	0	816	CYP73A
S_divinorum_g12440.t1	CYP749A	67.684	393	117	3	1	383	1	393	0	531	CYP749A
S_divinorum_g12441.t1	CYP749A	74.268	478	115	2	1	477	41	511	0	754	CYP749A
S_divinorum_g12442.t1	CYP749A	62.462	325	102	2	3	307	73	397	5.24e-152	434	CYP749A
S_divinorum_g12443.t1	CYP749A	71.575	489	138	1	22	510	21	508	0	748	CYP749A
S_divinorum_g24410.t1	CYP74A	73.377	154	36	1	373	521	200	353	3.57e-66	216	CYP74A
S_divinorum_g24411.t1	CYP74A	79.221	154	32	0	367	520	200	353	7.07e-76	241	CYP74A
S_divinorum_g31472.t1	CYP74A	80	155	31	0	365	519	199	353	3.44e-76	242	CYP74A
S_divinorum_g6585.t1	CYP74A	79.012	81	17	0	392	472	285	365	6.04e-37	138	CYP74A
S_divinorum_g11225.t1	CYP74B	69.703	472	134	6	19	483	27	496	0	675	CYP74B
S_divinorum_g11460.t1	CYP74B	68.644	472	139	6	17	481	27	496	0	662	CYP74B
S_divinorum_g917.t1	CYP75A38	69.216	510	150	2	9	516	8	512	0	738	CYP75A38
S_divinorum_g26256.t1	CYP75B	78.082	365	74	3	149	508	30	393	0	584	CYP75B
S_divinorum_g11052.t1	CYP76A	69.155	509	144	6	1	506	1	499	0	715	CYP76A
S_divinorum_g1830.t1	CYP76A	54.386	285	129	1	213	497	103	386	2.29e-108	326	CYP76A
S_divinorum_g7261.t1	CYP76AH	64.668	467	155	2	26	482	34	500	0	640	CYP76AH
S_divinorum_g10322.t1	CYP76B	50	28	14	0	696	723	1	28	0.000811	41.2	CYP76B
S_divinorum_g13581.t1	CYP76B	61.29	31	12	0	422	452	1	31	9.39e-07	49.7	CYP76B
S_divinorum_g13582.t1	CYP76B	76.19	21	5	0	320	340	1	21	1.5e-05	45.1	CYP76B
S_divinorum_g13585.t1	CYP76B	63.333	30	11	0	425	454	2	31	5.29e-06	47.4	CYP76B
S_divinorum_g13586.t1	CYP76B	57.143	28	12	0	420	447	1	28	4.11e-05	44.7	CYP76B
S_divinorum_g13587.t1	CYP76B	58.065	31	13	0	419	449	1	31	2.57e-05	45.1	CYP76B
S_divinorum_g20764.t1	CYP76B	66.667	27	9	0	402	428	2	28	4.59e-06	47.4	CYP76B
S_divinorum_g20765.t1	CYP76B	64.286	28	10	0	213	240	1	28	1.76e-06	47.4	CYP76B
S_divinorum_g23842.t1	CYP76B	64.286	28	10	0	417	444	1	28	1.43e-05	45.8	CYP76B
S_divinorum_g24333.t1	CYP76B	65.385	26	9	0	431	456	3	28	9.93e-06	46.6	CYP76B
S_divinorum_g24599.t1	CYP76B	64.286	28	10	0	407	434	1	28	6.34e-06	47	CYP76B
S_divinorum_g24821.t1	CYP76B	69.231	26	8	0	428	453	3	28	1.85e-06	48.9	CYP76B
S_divinorum_g24860.t1	CYP76B	57.692	26	5	1	412	431	3	28	0.097	33.5	CYP76B
S_divinorum_g24861.t1	CYP76B	73.077	26	7	0	425	450	3	28	6.44e-07	50.1	CYP76B
S_divinorum_g24862.t1	CYP76B	73.077	26	7	0	427	452	3	28	6.62e-07	50.1	CYP76B
S_divinorum_g28051.t1	CYP76B	67.629	485	151	3	1	479	1	485	0	668	CYP76B
S_divinorum_g28944.t1	CYP76B	76.923	26	6	0	418	443	3	28	2.19e-07	51.6	CYP76B
S_divinorum_g32876.t1	CYP76B	59.259	27	11	0	420	446	2	28	4.77e-05	44.3	CYP76B
S_divinorum_g32877.t1	CYP76B	62.963	27	10	0	421	447	2	28	2.53e-05	45.1	CYP76B
S_divinorum_g7262.t1	CYP76B	64.286	28	10	0	414	441	1	28	1.7e-05	45.8	CYP76B
S_divinorum_g13583.t1	CYP76F	62.963	54	20	0	31	84	30	83	3.67e-21	84	CYP76F
S_divinorum_g25985.t1	CYP76G	77.735	521	101	3	1	506	1	521	0	791	CYP76G
S_divinorum_g20763.t1	CYP76S	65.319	470	153	5	1	463	1	467	0	620	CYP76S
S_divinorum_g25137.t1	CYP76S	62.626	198	68	1	5	196	301	498	7.53e-93	278	CYP76S
S_divinorum_g26416.t1	CYP76S	78.571	42	9	0	28	69	29	70	8.04e-14	71.2	CYP76S
S_divinorum_g26845.t1	CYP77A	81.621	506	92	1	8	513	3	507	0	847	CYP77A
S_divinorum_g32609.t1	CYP77A	72.994	511	128	5	1	505	1	507	0	749	CYP77A
S_divinorum_g3336.t1	CYP77B	82.227	512	88	2	1	510	1	511	0	856	CYP77B15
S_divinorum_g14364.t1	CYP78A	77.833	203	42	1	314	513	263	465	4.03e-112	339	CYP78A
S_divinorum_g1710.t1	CYP78A	67.041	534	161	5	1	522	1	531	0	681	CYP78A
S_divinorum_g1806.t1	CYP78A	75.413	545	124	4	1	536	1	544	0	841	CYP78A
S_divinorum_g18094.t1	CYP78A	74.019	535	128	5	1	526	1	533	0	768	CYP78A
S_divinorum_g18724.t1	CYP78A	73.469	196	52	0	319	514	1	196	9.78e-107	319	CYP78A
S_divinorum_g2142.t1	CYP78A	72.33	206	53	2	307	509	263	467	1.08e-103	317	CYP78A
S_divinorum_g25279.t1	CYP78A	67.089	237	78	0	44	280	48	284	2.07e-100	310	CYP78A
S_divinorum_g25866.t1	CYP78A	64.728	533	134	6	1	482	1	530	0	659	CYP78A
S_divinorum_g1071.t1	CYP79D	64	25	9	0	278	302	5	29	0.013	36.2	CYP79D
S_divinorum_g29366.t1	CYP79D	66.667	72	24	0	119	190	293	364	1.71e-25	100	CYP79D
S_divinorum_g29367.t1	CYP79D	61.538	26	10	0	207	232	5	30	0.35	31.6	CYP79D
S_divinorum_g29368.t1	CYP79D	61.698	530	198	3	6	531	1	529	0	684	CYP79D
S_divinorum_g31399.t1	CYP79D	61.45	524	189	4	11	523	12	533	0	665	CYP79D
S_divinorum_g33340.t1	CYP79D	65.385	26	9	0	282	307	5	30	0.003	38.5	CYP79D
S_divinorum_g6606.t1	CYP79D	65.217	23	8	0	286	308	5	27	0.59	31.2	CYP79D
S_divinorum_g6607.t2	CYP79D	64.23	383	132	3	1	380	143	523	0	519	CYP79D
S_divinorum_g6608.t1	CYP79D	59.804	102	41	0	29	130	32	133	3.57e-40	139	CYP79D
S_divinorum_g11150.t1	CYP81	61.243	338	114	10	6	328	174	509	5.22e-131	382	CYP81
S_divinorum_g22932.t1	CYP81B	74.806	516	122	3	9	517	7	521	0	805	CYP81B
S_divinorum_g23813.t1	CYP81B	63.043	506	181	5	7	507	4	508	0	692	CYP81B
S_divinorum_g23814.t1	CYP81B	61.864	472	173	4	33	501	29	496	0	619	CYP81B
S_divinorum_g23816.t1	CYP81B	63.113	469	168	4	13	480	29	493	0	618	CYP81B
S_divinorum_g23819.t1	CYP81B	85.714	14	2	0	176	189	1	14	0.37	30.4	CYP81B
S_divinorum_g25109.t1	CYP81B	58.99	495	184	8	20	500	18	507	0	584	CYP81B
S_divinorum_g25110.t1	CYP81B	59.821	448	170	5	8	448	4	448	0	560	CYP81B
S_divinorum_g25111.t1	CYP81B	64.719	462	159	4	7	465	48	508	0	643	CYP81B
S_divinorum_g25112.t1	CYP81B	75	28	7	0	149	176	470	497	1.71e-06	45.8	CYP81B
S_divinorum_g30867.t1	CYP81C	52.224	517	223	8	8	506	4	514	4.55e-177	506	CYP81C
S_divinorum_g23820.t1	CYP81Q	55.804	448	194	4	39	485	43	487	1.75e-177	506	CYP81Q
S_divinorum_g29591.t1	CYP81Q	67.671	498	156	4	1	496	1	495	0	671	CYP81Q
S_divinorum_g34034.t1	CYP81Q	65.708	487	159	4	3	485	4	486	0	654	CYP81Q
S_divinorum_g6753.t1	CYP81Q	59.443	503	196	7	1	498	1	500	0	587	CYP81Q
S_divinorum_g6757.t1	CYP81Q	68.724	486	145	4	4	484	5	488	0	679	CYP81Q
S_divinorum_g6759.t1	CYP81Q	66.869	495	153	6	1	489	1	490	0	657	CYP81Q
S_divinorum_g24422.t1	CYP82	53.167	521	224	8	6	507	9	528	0	528	CYP82
S_divinorum_g11085.t1	CYP82D	57.439	531	211	7	3	520	1	529	0	613	CYP82D
S_divinorum_g12766.t1	CYP82D	63.246	536	177	8	1	523	1	529	0	647	CYP82D
S_divinorum_g12767.t1	CYP82D	65.517	348	115	2	15	360	181	525	1.87e-162	463	CYP82D
S_divinorum_g3627.t1	CYP82U	59.28	528	200	9	1	522	1	519	0	614	CYP82U
S_divinorum_g3628.t1	CYP82U	59.203	527	200	9	1	521	1	518	0	612	CYP82U
S_divinorum_g3629.t1	CYP82U	59.393	527	200	7	1	521	1	519	0	628	CYP82U
S_divinorum_g1139.t1	CYP84A	83.197	488	77	3	32	514	27	514	0	850	CYP84A
S_divinorum_g1639.t1	CYP84A	75.764	491	115	2	31	518	21	510	0	780	CYP84A
S_divinorum_g25538.t1	CYP84A	80.98	510	95	2	9	516	5	514	0	837	CYP84A
S_divinorum_g12433.t1	CYP85A	70.067	451	130	4	15	460	15	465	0	671	CYP85A
S_divinorum_g27969.t1	CYP85A	89.394	462	49	0	1	462	1	462	0	874	CYP85A1
S_divinorum_g23262.t1	CYP86A	84.86	535	79	2	1	535	1	533	0	948	CYP86A
S_divinorum_g25769.t1	CYP86A	80.651	522	100	1	1	522	1	521	0	883	CYP86A
S_divinorum_g734.t1	CYP86A	82.792	523	84	3	15	535	1	519	0	907	CYP86A
S_divinorum_g458.t2	CYP86B	74.808	520	124	4	11	524	25	543	0	811	CYP86B
S_divinorum_g10323.t1	CYP87A	80.085	472	94	0	1	472	1	472	0	816	CYP87A
S_divinorum_g12640.t1	CYP87A	73.667	300	75	2	4	300	3	301	3.22e-164	464	CYP87A
S_divinorum_g12641.t1	CYP87A	87.77	139	17	0	1	139	333	471	8.53e-91	270	CYP87A
S_divinorum_g23144.t1	CYP87E3	83.576	481	72	3	1	476	1	479	0	845	CYP87E3
S_divinorum_g23511.t1	CYP88A	80.368	489	95	1	1	488	1	489	0	818	CYP88A
S_divinorum_g29014.t2	CYP88A	77.376	442	99	1	1	441	46	487	0	733	CYP88A
S_divinorum_g4822.t1	CYP88A	76.797	487	112	1	1	487	1	486	0	805	CYP88A
S_divinorum_g18858.t1	CYP89A	67.37	521	147	9	1	500	1	519	0	675	CYP89A
S_divinorum_g21930.t1	CYP90A	70.139	144	22	2	1	125	330	471	1.69e-71	219	CYP90A
S_divinorum_g21932.t1	CYP90A	84.365	307	44	2	1	303	1	307	1.93e-177	498	CYP90A
S_divinorum_g28717.t1	CYP90A	82.203	472	82	2	1	471	1	471	0	782	CYP90A
S_divinorum_g1065.t1	CYP90B	78.808	302	60	2	1	298	43	344	3.16e-174	489	CYP90B
S_divinorum_g1113.t1	CYP90C	78.118	457	91	3	50	497	56	512	0	745	CYP90C
S_divinorum_g27411.t1	CYP90D	79.769	346	54	2	1	331	118	462	0	547	CYP90D
S_divinorum_g27420.t1	CYP90D	77.593	482	83	3	6	472	18	489	0	747	CYP90D
S_divinorum_g19886.t1	CYP92A	74.597	496	118	3	20	507	21	516	0	770	CYP92A
S_divinorum_g19887.t1	CYP92A	75.547	274	61	1	1	268	243	516	2.77e-148	423	CYP92A
S_divinorum_g19888.t1	CYP92A	80.702	114	22	0	34	147	32	145	5.87e-62	199	CYP92A
S_divinorum_g19889.t1	CYP92A	80	145	29	0	1	145	372	516	4.29e-83	251	CYP92A
S_divinorum_g19890.t1	CYP92A	76.981	265	59	1	1	263	66	330	3.16e-144	412	CYP92A
S_divinorum_g27297.t1	CYP92A	80.08	497	91	3	20	509	21	516	0	813	CYP92A
S_divinorum_g27298.t1	CYP92A	75.551	499	110	4	21	510	21	516	0	785	CYP92A
S_divinorum_g27299.t1	CYP92A	70.917	447	119	4	1	436	70	516	0	656	CYP92A
S_divinorum_g20153.t1	CYP92B	63.314	507	177	4	5	509	2	501	0	663	CYP92B
S_divinorum_g20154.t1	CYP92B	59.281	501	181	10	18	514	17	498	0	602	CYP92B
S_divinorum_g34196.t1	CYP92B	60.355	507	142	6	4	459	3	501	0	615	CYP92B
S_divinorum_g34197.t1	CYP92B	60.288	486	145	4	4	449	3	480	0	604	CYP92B
S_divinorum_g34198.t1	CYP92B	63.692	493	168	4	18	510	17	498	0	646	CYP92B
S_divinorum_g18330.t1	CYP93A	73.529	510	125	5	1	505	1	505	0	758	CYP93A
S_divinorum_g9280.t1	CYP93B	79.452	511	99	2	1	505	1	511	0	849	CYP93B
S_divinorum_g24034.t1	CYP94A	71.951	492	127	4	19	509	20	501	0	739	CYP94A
S_divinorum_g32334.t1	CYP94A	67.871	249	73	2	259	500	257	505	2.41e-118	356	CYP94A
S_divinorum_g32336.t1	CYP94A	68.675	249	72	2	256	498	257	505	4.82e-120	360	CYP94A
S_divinorum_g14847.t1	CYP94B	80.044	456	87	2	29	480	57	512	0	737	CYP94B
S_divinorum_g24659.t1	CYP94B	71.373	517	129	8	3	512	7	511	0	739	CYP94B
S_divinorum_g1931.t1	CYP94C	66.596	470	136	8	30	479	39	507	0	628	CYP94C
S_divinorum_g22780.t1	CYP94C	66.955	463	145	3	39	494	37	498	0	663	CYP94C
S_divinorum_g8379.t1	CYP94C	70.732	492	121	5	11	479	15	506	0	715	CYP94C
S_divinorum_g17266.t1	CYP94D	67.473	455	145	3	25	477	33	486	0	669	CYP94D
S_divinorum_g10382.t1	CYP96A	64.588	497	162	6	17	504	21	512	0	659	CYP96A
S_divinorum_g10383.t1	CYP96A	63.116	507	173	6	3	495	5	511	0	647	CYP96A
S_divinorum_g10388.t1	CYP96A	63.654	509	159	6	1	483	1	509	0	659	CYP96A
S_divinorum_g11965.t1	CYP96A	64.718	496	162	7	17	501	21	514	0	654	CYP96A
S_divinorum_g11966.t1	CYP96A	65.112	493	162	4	17	499	21	513	0	658	CYP96A
S_divinorum_g11967.t1	CYP96A	61.258	493	175	4	17	493	21	513	0	624	CYP96A
S_divinorum_g11968.t1	CYP96A	65.702	484	139	6	21	478	28	510	0	640	CYP96A
S_divinorum_g25525.t1	CYP96A	69.307	505	137	6	8	502	11	507	0	729	CYP96A
S_divinorum_g13236.t1	CYP97A	86.667	60	8	0	161	220	18	77	4.66e-28	112	CYP97A4
S_divinorum_g11272.t1	CYP97B	80.467	599	97	4	1	597	1	581	0	994	CYP97B
S_divinorum_g22833.t1	CYP97C	86.346	520	66	3	24	541	28	544	0	918	CYP97C
S_divinorum_g30813.t1	CYP97C	85.854	205	29	0	1	205	340	544	7.2e-131	378	CYP97C
S_divinorum_g30814.t1	CYP97C	84.81	237	31	3	24	258	28	261	8.59e-138	398	CYP97C
S_divinorum_g13939.t1	CYP98A	73.934	211	50	2	292	497	16	226	9.12e-113	332	CYP98A
S_divinorum_g13941.t1	CYP98A	87.83	493	56	2	17	505	20	512	0	912	CYP98A
S_divinorum_g15533.t1	CYP98A	76.125	511	121	1	3	513	1	510	0	852	CYP98A
S_divinorum_g29209.t1	CYP98A	72.222	36	10	0	148	183	2	37	2.66e-12	57.8	CYP98A
S_divinorum_g29212.t1	CYP98A	79.31	493	98	3	20	509	20	511	0	820	CYP98A
S_divinorum_g4654.t1	CYP98A	79.675	492	97	2	18	506	20	511	0	828	CYP98A
S_divinorum_g4656.t1	CYP98A	76.673	493	114	1	18	509	20	512	0	816	CYP98A
S_divinorum_g6656.t1	CYP98A	73.46	211	54	1	296	504	16	226	1.16e-114	337	CYP98A
